# Supplementary material for: Directional virtual backbone based data aggregation scheme for Wireless Visual Sensor Networks
Source: PLoS One. 2018 May 15;13(5):e0196705. doi: 10.1371/journal.pone.0196705 (PMC5953460; doi:10.1371/journal.pone.0196705)
Supplement: S1 File — Relevant data underlying the findings described in manuscript. (ZIP) [file pone.0196705.s004.zip]

Archive with 13 entries (12 files):
- data/
- data/Statistic11.txt
- data/Statistic12.txt
- data/Statistic13.txt
- data/Statistic21.txt
- data/Statistic22.txt
- data/Statistic23.txt
- data/Statistic31.txt
- data/Statistic32.txt
- data/Statistic33.txt
- data/StatisticLifetime1.txt
- data/StatisticLifetime2.txt
- data/StatisticLifetime3.txt
