# Supplementary material for: Directional virtual backbone based data aggregation scheme for Wireless Visual Sensor Networks
Source: PLoS One. 2018 May 15;13(5):e0196705. doi: 10.1371/journal.pone.0196705 (PMC5953460; doi:10.1371/journal.pone.0196705)
Supplement: S1 File — Relevant data underlying the findings described in manuscript. (ZIP) [file pone.0196705.s004.zip › data/Statistic11.txt]

There are 15 CH nodes within a 400X400 region.
Total node amount: 194
Num of Packs * 500	Cost
1	183016
2	459368
3	580085
4	769336
5	1.00241e+006
6	1.28465e+006
7	1.38762e+006
8	1.75144e+006
9	1.72893e+006
10	2.14081e+006
11	2.01664e+006
12	2.33667e+006
13	2.51747e+006
14	2.89955e+006
15	2.95119e+006
16	3.11331e+006
17	3.58917e+006
18	3.75454e+006
19	3.85352e+006
20	3.82036e+006
