# Supplementary material for: Directional virtual backbone based data aggregation scheme for Wireless Visual Sensor Networks
Source: PLoS One. 2018 May 15;13(5):e0196705. doi: 10.1371/journal.pone.0196705 (PMC5953460; doi:10.1371/journal.pone.0196705)
Supplement: S1 File — Relevant data underlying the findings described in manuscript. (ZIP) [file pone.0196705.s004.zip › data/Statistic12.txt]

There are 15 CH nodes within a 400X400 region.
Total node amount: 194
Num of Packs * 500	Cost
1	86777.3
2	198437
3	289484
4	416879
5	461347
6	656244
7	727829
8	862839
9	978062
10	900536
11	1.04791e+006
12	1.31635e+006
13	1.34788e+006
14	1.35536e+006
15	1.44795e+006
16	1.5598e+006
17	1.61234e+006
18	1.89907e+006
19	1.9247e+006
20	2.02105e+006
