# Supplementary material for: Directional virtual backbone based data aggregation scheme for Wireless Visual Sensor Networks
Source: PLoS One. 2018 May 15;13(5):e0196705. doi: 10.1371/journal.pone.0196705 (PMC5953460; doi:10.1371/journal.pone.0196705)
Supplement: S1 File — Relevant data underlying the findings described in manuscript. (ZIP) [file pone.0196705.s004.zip › data/Statistic13.txt]

There are 15 CH nodes within a 400X400 region.
Total node amount: 194
Num of Packs * 500	Cost
1	65791.7
2	129614
3	168376
4	252584
5	327781
6	411612
7	462680
8	513319
9	582330
10	649575
11	741090
12	808766
13	922773
14	948104
15	977583
16	1.0152e+006
17	1.08439e+006
18	1.11952e+006
19	1.23196e+006
20	1.39138e+006
