# Supplementary material for: Directional virtual backbone based data aggregation scheme for Wireless Visual Sensor Networks
Source: PLoS One. 2018 May 15;13(5):e0196705. doi: 10.1371/journal.pone.0196705 (PMC5953460; doi:10.1371/journal.pone.0196705)
Supplement: S1 File — Relevant data underlying the findings described in manuscript. (ZIP) [file pone.0196705.s004.zip › data/Statistic21.txt]

There are 15 CH nodes within a 500X500 region.
Total node amount: 394
Num of Packs * 500	Cost
1	443238
2	891214
3	1.31584e+006
4	1.8029e+006
5	2.13961e+006
6	2.49422e+006
7	3.01734e+006
8	3.56235e+006
9	3.72472e+006
10	4.1893e+006
11	4.76151e+006
12	5.27757e+006
13	6.00208e+006
14	6.31025e+006
15	6.80747e+006
16	7.02149e+006
17	7.63217e+006
18	8.10032e+006
19	8.28617e+006
20	8.23975e+006
