# Supplementary material for: Directional virtual backbone based data aggregation scheme for Wireless Visual Sensor Networks
Source: PLoS One. 2018 May 15;13(5):e0196705. doi: 10.1371/journal.pone.0196705 (PMC5953460; doi:10.1371/journal.pone.0196705)
Supplement: S1 File — Relevant data underlying the findings described in manuscript. (ZIP) [file pone.0196705.s004.zip › data/Statistic22.txt]

There are 15 CH nodes within a 500X500 region.
Total node amount: 394
Num of Packs * 500	Cost
1	147792
2	305429
3	497763
4	629999
5	796317
6	927547
7	1.10344e+006
8	1.19525e+006
9	1.44365e+006
10	1.56652e+006
11	1.59536e+006
12	1.86526e+006
13	2.18107e+006
14	2.21882e+006
15	2.25005e+006
16	2.61017e+006
17	2.66489e+006
18	2.89176e+006
19	2.84149e+006
20	3.05819e+006
