# Supplementary material for: Directional virtual backbone based data aggregation scheme for Wireless Visual Sensor Networks
Source: PLoS One. 2018 May 15;13(5):e0196705. doi: 10.1371/journal.pone.0196705 (PMC5953460; doi:10.1371/journal.pone.0196705)
Supplement: S1 File — Relevant data underlying the findings described in manuscript. (ZIP) [file pone.0196705.s004.zip › data/Statistic23.txt]

There are 15 CH nodes within a 500X500 region.
Total node amount: 394
Num of Packs * 500	Cost
1	122237
2	237696
3	363281
4	496065
5	615401
6	796580
7	817492
8	969839
9	1.19117e+006
10	1.22606e+006
11	1.25785e+006
12	1.46784e+006
13	1.53604e+006
14	1.71976e+006
15	1.76103e+006
16	2.03528e+006
17	2.02034e+006
18	2.1456e+006
19	2.31999e+006
20	2.47326e+006
