# Supplementary material for: Directional virtual backbone based data aggregation scheme for Wireless Visual Sensor Networks
Source: PLoS One. 2018 May 15;13(5):e0196705. doi: 10.1371/journal.pone.0196705 (PMC5953460; doi:10.1371/journal.pone.0196705)
Supplement: S1 File — Relevant data underlying the findings described in manuscript. (ZIP) [file pone.0196705.s004.zip › data/Statistic31.txt]

There are 20 CH nodes within a 400X400 region.
Total node amount: 565
Num of Packs * 500	Cost
1	621694
2	1.26124e+006
3	1.8795e+006
4	2.46067e+006
5	3.21419e+006
6	3.77342e+006
7	4.30634e+006
8	4.96448e+006
9	5.51475e+006
10	5.93503e+006
11	6.9681e+006
12	7.53549e+006
13	7.99526e+006
14	8.50199e+006
15	9.44895e+006
16	9.51999e+006
17	1.06145e+007
18	1.11255e+007
19	1.20219e+007
20	1.1875e+007
