# Supplementary material for: Directional virtual backbone based data aggregation scheme for Wireless Visual Sensor Networks
Source: PLoS One. 2018 May 15;13(5):e0196705. doi: 10.1371/journal.pone.0196705 (PMC5953460; doi:10.1371/journal.pone.0196705)
Supplement: S1 File — Relevant data underlying the findings described in manuscript. (ZIP) [file pone.0196705.s004.zip › data/Statistic32.txt]

There are 20 CH nodes within a 400X400 region.
Total node amount: 565
Num of Packs * 500	Cost
1	197220
2	400630
3	600962
4	800531
5	1.04544e+006
6	1.16492e+006
7	1.42839e+006
8	1.59597e+006
9	1.81649e+006
10	2.03322e+006
11	2.16162e+006
12	2.32303e+006
13	2.55167e+006
14	2.72311e+006
15	3.07849e+006
16	3.38914e+006
17	3.39158e+006
18	3.71217e+006
19	3.95739e+006
20	3.71337e+006
