# Supplementary material for: Directional virtual backbone based data aggregation scheme for Wireless Visual Sensor Networks
Source: PLoS One. 2018 May 15;13(5):e0196705. doi: 10.1371/journal.pone.0196705 (PMC5953460; doi:10.1371/journal.pone.0196705)
Supplement: S1 File — Relevant data underlying the findings described in manuscript. (ZIP) [file pone.0196705.s004.zip › data/Statistic33.txt]

There are 20 CH nodes within a 400X400 region.
Total node amount: 565
Num of Packs * 500	Cost
1	163579
2	326600
3	485779
4	657678
5	803676
6	978233
7	1.10082e+006
8	1.32442e+006
9	1.53655e+006
10	1.61388e+006
11	1.84089e+006
12	2.00245e+006
13	2.26107e+006
14	2.25036e+006
15	2.44107e+006
16	2.58058e+006
17	2.76135e+006
18	2.89495e+006
19	3.23807e+006
20	3.19889e+006
