# Supplementary material for: Directional virtual backbone based data aggregation scheme for Wireless Visual Sensor Networks
Source: PLoS One. 2018 May 15;13(5):e0196705. doi: 10.1371/journal.pone.0196705 (PMC5953460; doi:10.1371/journal.pone.0196705)
Supplement: S1 File — Relevant data underlying the findings described in manuscript. (ZIP) [file pone.0196705.s004.zip › data/StatisticLifetime1.txt]

Number of nodes	Lifetime I
644	0.190621
729	0.165995
800	0.162674
865	0.141439
951	0.129349
1024	0.119442
566	0.229459
494	0.241319
411	0.296023
348	0.353935
273	0.413743
