# Supplementary material for: Directional virtual backbone based data aggregation scheme for Wireless Visual Sensor Networks
Source: PLoS One. 2018 May 15;13(5):e0196705. doi: 10.1371/journal.pone.0196705 (PMC5953460; doi:10.1371/journal.pone.0196705)
Supplement: S1 File — Relevant data underlying the findings described in manuscript. (ZIP) [file pone.0196705.s004.zip › data/StatisticLifetime2.txt]

Number of nodes	Lifetime II
644	60.3468
729	68.2005
800	77.4378
865	78.4209
951	79.6412
1024	84.1366
566	70.0598
494	59.3065
411	54.5719
348	56.1811
273	51.5318
