# Supplementary material for: Directional virtual backbone based data aggregation scheme for Wireless Visual Sensor Networks
Source: PLoS One. 2018 May 15;13(5):e0196705. doi: 10.1371/journal.pone.0196705 (PMC5953460; doi:10.1371/journal.pone.0196705)
Supplement: S1 File — Relevant data underlying the findings described in manuscript. (ZIP) [file pone.0196705.s004.zip › data/StatisticLifetime3.txt]

There are 15 CH nodes within a 400X400 region.
Number of nodes	Lifetime III
644	83.8102
729	84.3326
800	91.1201
865	87.107
951	87.2642
1024	91.3236
566	90.8239
494	75.0042
411	67.0699
348	77.8368
273	68.9105
